# Supplementary material for: Preclinical Efficacy of a Capsid Virus-like Particle-Based Vaccine Targeting IL-1β for Treatment of Allergic Contact Dermatitis
Source: Vaccines (Basel). 2022 May 23;10(5):828. doi: 10.3390/vaccines10050828 (PMC9143278; doi:10.3390/vaccines10050828)
Supplement: Supplementary file 1 [file vaccines-10-00828-s001.zip]

Archive with 1 entries (1 files):
- vaccines-1711157-supplementary.pdf
